# Supplementary material for: Effectiveness of Exercise, Cognitive Behavioral Therapy, and Pharmacotherapy on Improving Sleep in Adults with Chronic Insomnia: A Systematic Review and Network Meta-Analysis of Randomized Controlled Trials
Source: Healthcare (Basel). 2023 Aug 4;11(15):2207. doi: 10.3390/healthcare11152207 (PMC10418444; doi:10.3390/healthcare11152207)
Supplement: Supplementary file 1 [file healthcare-11-02207-s001.zip]

Archive with 1 entries (1 files):
- healthcare-2477476-supplementary.pdf
